# Supplementary material for: The largest sauropodomorph skull from the Lower Jurassic Lufeng Formation of China
Source: PeerJ. 2024 Dec 12;12:e18629. doi: 10.7717/peerj.18629 (PMC11646418; doi:10.7717/peerj.18629)
Supplement: Supplemental Information 2 [file peerj-12-18629-s002.txt]

xread
364 61
Euparkeria	00000000?0000?0000000?000?100100000000000000000?00000000010010000000000000000?0000000?00?000?000000000?1000000000000000000?000000000000???0000??000000000?00?0?00??00000000000000000000000?00?0?????0????000?00200000000000??????00000000001?0?0?0000???00?000?0000?011000000000010000000000?02?000??0100000??1?000?100000?0000000??0?0?0010??0000?0????0?00?1?100000000?000
Crurotarsi	0000000000000?0[0 1]000000000?0001000000[0 1]0000000000000000000010000000000000000000?000000000000000000000000000000000000000000000000000000000???0000??000002000?00?0?00??0000200000000000000000000000000000[0 1]00?0[0 1]0?002?000000000000000000000000000000000000[0 1]00000000?0000?0[0 1]0000000000000000000000?00?0000000000000-1?0000[0 1]00000?0000000??0?0000000000?00000000?00?00100000000000[0 1]
Marasuchus	00???????0?0????????????0?00???????0???????????0???????????????????????????00???00000???????????????????????00?00000000?1?1000000000100???00?0??00?000000?00???00??000?00000000?000000000??0010100000000?000?012?1000?0000??????????????????????????????00000000000?0100010000000000000010000000110001000000??00000010001000100100000?0?0000000000?000??0?00?0?00?0??00???10
Silesaurus	00?0??00?0000?00100000??0?00?0?01010?????????0010??0????01?????????00?0?0?0000??000000?????1?00?0?010???0?0000010001000010?000000000000???0010000000000010100001100000000000000??100000100000?0?0????????111?11100000100000?????????????????????????????0000000000200100000000?010100?0?1000011011000100100000100011110000000?0000000??011?1??002???00000000?0?10???000?0011
Ornithischia	0010000000000?0000000?000?1011000100100?1000000100100001000000[0 1]000100100000000100000000010010[0 1]01[0 1]0000001001110011101000010000000000100100[0 1]0000??010000000?00?0?00?000000000000000[1 2]100000000000010000010000100111[0 2]110000010000000000000000000000000000000011012100010001??000?00110000000100001?0101111020000?000000[0 1]101110002?01?[0 1]1000000111100000?000?00?00?0[0 1]0000000000010
Herrerasaurus	00000000?0101000000000000-00000000000000100000010001010101000100001101000000101?0000000?1000?00000000?10000000000000000010100010000000100000?000010000011??0010[0 1]1000000200000010000001011001001100100100?1110??00110000000000000120000001000001101101001000002000000010000010??01?010100100001011100010110000010000110001000100100101000000011000001000000010001000000000?02
Staurikosaurus	00???????????????????????????????????????????????????????????????????????????????????????????0000000001000?00?0000000000????????00010?????00?01001?000011?000?00000000020000001??010?101100?001100100????1?1????????????????????????????????????????????00000200110000110?010?0010?00000100001??000?0101?000??000001100000001????01????????????????????????????????????????1
Chindesaurus	????????????????????????????????????????????????????????????????????????????????????????????????????????????????????????????????0???????????????01?0??0?1??0?1??????000??00?????000????1?0?????1000?0?????????????????????????????????????????????????????????0???001??????0?????????????00001011100010111000??????11111100???01?110100????????????????????????????????????1
Guaibasaurus	???????????????????????????????????????????????????????????????????????????????????????????????????????????????????????????????????????????????????0???01??011001000000??00000??0000000?00000?01?0??0[0 1]00??1??????110????1?0???????0????110??0?1?00??0?0?000?0[1 2]10021011001000000010?1011000000100100001011010??[0 1]00?0?11111100100?01101?0001011100000000000001?011000000000011
Neotheropoda	00[0 1]1[0 1]002[0 1]010201001100001[0 1]000000000000110000000010[0 1]100[0 1]01000001[0 1]0001[0 1 2]0100000010110000001110001000000001?000000000000000001011001100000010000[0 1]1000010200001010110010000001000000000[1 2]100001100100000010010000100010?1100000100010001200000010?0001001100[1 2]0101010300021110101000011110000110100001?01100010000001000[0 1]01111111100200101100000111110000??0?0000000?…
Eoraptor	0001?001?01010?0011100111010010010000110100000?1001001010??0110000[1 2]0011??11?1????????????????00000010???0?0?00?1000000001?????1100000000010?1011??000??01?00??100?000??00000011??10????10???001?00??0000?0100??10?10??00100??????20?00011?00010?00000[0 1]010010020002101??0??00?0??10?1011?10??0?011000010110001?00?1?0111010??1?0?00?????001????0?000?????0?0??0010000000??000
Panphagia	?????????????????????0?1???????????????????0??1????????1?1?0???????10?1?111??????????????????0?0?0?1010000?10?0101000000????????001000100111?01101?000?01???01?10000?000000000??0??0-00??0000?01000?0?0??0111???????????????????????????????????????????0??0?1[0 1]0021010?00?000??11??0?110???????????????????????001001010100???0100?010?0????????????????0???????[0 1]???????????
Chromogisaurus	??????????????????????????????????????????????????????????????????????????????????????????????????????????????????????????????????????????????????????????????????????????????????10000??10?0??1?????????????????????????0??????????????????????????????0????11002102?????????????????????0??????1???10110????[0 1]00000[1 2]010100010???????????????????????????????0??0???000???10
Saturnalia	10????????????????????????1??1????00?100?0??????????????????10?????1??00???0?0??0?0000??????????01000??????0000100000000????????00100010010??01101?00000100001100100000000000000001000010???0??1000???0??111011111100010102?????????????????????????????0000011[0 1]021020000000010110010010000001001[0 1]00010110000000000010101000100100101000000001000000000000010011000?000?0010
Pantydraco	?0???0????????????[0 1]00?0???1??1????000100100000010?100001?00????????00?000?1?10??00100011?000?00?01010??0000?1001010100001001??11001100101001101101?00???1????1????????????????????????0??1?0000100000100?????11?01?00???????????????????????????????????0010021100001?????????011??10110?00??????????1?1?0000??0000010?01?001??????????????????000011100000101?000000001001?
Thecodontosaurus	?0????????????????????????1??1??1000??????0?0?0?0???000????????????10?0?0?1010??011000???????00?11010??????1100101010000?1??????0001001010?1?01101?000001??00110000000000000000?10000?0101000?01000?0?00?010011201100010100110001201000110000101000001010000021000001???0?000?011??01010?[0 1]000111100001011000??[0 1]0000010101100??011010100?????1100?0?111??0??1??000??00?0????1
Efraasia	100?1001?010??1?111?112?1110?100???00100100000??0?10??01?0??1??????10?000?1?????0110100??????10010010??11?011001010100001???1?110011001001011011010000001??001?000000000000000001?00000100000?01100000?0?0100112012000111001101012010?11000001110100010000100310001010000100000110010110100001111000010110000000000011101?001?011010?0??01?111000001??0?0?01?1?001[0 1]000010002
Unaysaurus	100110011010??1?111??1??1010?1011000????????????0??00????001???000??0?10??0?10??110100??????010?10110?????01100101010000???0?1?????0??1?0??????????0??0?11?00?10000?0??00000?????????????0?0???010000?00?010011?11200001100??????1????110????211???0??0??????????????????????????????????????????????????????????????110110???011010?00????????0???1100??????0??0???0??????1
'Plateosaurus_gracilis'	?00??001?0102?110111?1??1110?101??00?10?1010?0??0?10001100??10??????????????????1?????????????0??0110?????11100101010?001?????1100??001???01101101?00?001?100110000000000000010?101000010000000010000?00????????11200?01100?1011?10101010000???10?????0?0010031100102001010001111001011??[0 1]0001111000010110?0??10000?1??0110??????????????????????0??????????????0?0????????[2 3]
'Plateosaurus_engelhardti'	1001100110102011[0 1]111112111100101100001001010101100110011000110010011011011011011110110001011110010110101111110010101000011001111001100100[0 1]0110110100020011100110000000000000010100100001[0 1]0000000100000000010011111[1 2]000011001101111010111001001010000010000100311001020010100011110010111110001111000010110001010000111101100100110101000010111000011100000010110011000010003
Plateosauravus	???????????????????????????????????????????????????????????????????????????????????????????????????????????????????????????????10???00100101?01101?00[1 2]0011?00110000000011000000??10???011??00??110??0??????0???[2 3]01110011100????????????1????????????????0010031100001??????????11??10110?100?11?1000010110001?1000001110110??????0??????????????????110???0?????0??????????3
Ruehleia	????????????????????????????????????????????????????????????????????????????????????????????????????????????????????????????0111001?00????01???101?0020011?00110010000011000010??1000001?0?00?0110???????010011101200011100?0100??01011101000???0??00???00100311000020??1100010110?10110?1010010100001021000??10?00?111011001?0?0010100????????????????????????????????????3
Adeopapposaurus	1001100210002111?11?11011011111010000101101000110[0 1]11011111001000102101[0 1]01100101101010101101000001011[0 1]10101011111110[0 1]100111001111002000100101101101100[0 1]001110011000000000000001001101000100000001000000000010010[1 2]21100010100110111101111101100201000001000[0 1]1003100000[0 2]011011001?110010110010001101000010[1 2]10101000000011101100100111101000011101000011110000010200011000011001
Leyesaurus	?001?00?1000211??11?????1010?11010000101101?00?1001111111?00100010[0 2]0011?????????01?10?110??1?00?10110??1010?1111010[0 1]0001?1???1110020001001111011????0????????????????????????????????????0000?001????000??????????????????????????????????????????????????????????????????100???????????????????????????????????????????????????????????????010??????????0?102000????0???0??
Massospondylus	100110021000211111111121111011001000010110100011001101111000100010210100110010110101010?1010010010110101010110[0 1]1010110011100?11100200010011110110100020011100110000000000000010111010001[0 1]000000000000000?01[0 1]011121201011100110111101112100101211000002000010031000[0 1]0001101100101100101110[0 1]0101101000010[1 2]101010[0 1]000001110110010011110100?01111100001111100?010200011000021002
Coloradisaurus	?00?1002??10??111111?1??1110??011000?10??0??10?1001101110000100100?101001101101?110101?????1?1001011010011?1000101010001?11?0011002000100101?01100?00?001?1001100000000000000101?????00?11000?011???0????010010121110011?????????????????1???????????????0?0?31100???011?110020110010110000001101000010211101110000011101100??011110?001??????00001111110101020001[0 1]000021002
Glacialisaurus	??????????????????????????????????????????????????????????????????????????????????????????????????????????????????????????????????????????????????????????????????????????????????????????????????????????????????????????????????????????????????????????????????????????????????????????0???????????????0011????????????????0???1010[0 1]0????1100?0111111?1010???????????????
Lufengosaurus	100???02???0211?1?11?11111111110100101011010000101110101100010?1????0110??0110??11010100?011010010????0111?11011010100011?00?11100200?110111?011010002001110011000000000000001001101?0011000000[0 1]1000000000110111212[0 1]1011100110111101113100101201000102000010031100002011011002011001011001010110100001021110111010001110110010011110?00001?11100[0 1]0111101010102000110000[1 2][0 1]004
Sarahsaurus	10?1000?10?1201??11?????1110111???0?010?0?1010010?110001[0 1]10010?0???001000111001?010101011??1?10?10010?????011001010100011?0011110?10001111111011?1100200111001?00?0000000000010?110??00110000000?000000000100101[0 2]12100011001101111011?110?1012110000020000100310[0 1]000200101100101100101110??101101000010010?010100000?1?01100100110101?0001111101[0 1]01?11200?0102000?[0 1]000?1100[1 2]
Xingxiulong	??????????????????????1???1?1111???0?10?0????011001100110000?000101?01?00100101?0??101???????0?????????001??000?????????11001111001000110?01?011010002001110011000000000?00001100110???1110000001?????00?0000????120?011110????1??????1101??????????????001003110000[1 2]0?1011002?11???0?100101011110000101101010?00000[0 1]10?110010011010?0?0?011?001101110000001?210011000021002
Riojasaurus	????????????????????????????????????????????????????????????????????????????????????????????????????????????????????????1?0?1111001100111101?011[0 1]1?001001110011000000000000001010101?00110000?0110000????????10321210011100?????????????????????????????00100311001020?1010001???????????1?010101010010111?0101000001110110010??????????????????????????????????????????????
'Eucnemesaurus_fortis'	???????????????????????????????????????????????????????????????????????????????????????????????????????????????????????????????????????????????????0???01??001100[0 1]10000??00?0???????????10000?01100??????????11???????????????????????????????????????????????????????110???0?????????????0110111010?1010110???000001110110????????????????????????????????????????????????[2 3]
'Eucnemesaurus_entaxonis'	???????????????????????????????????????????????????????????????????????????????????????????????????????????????????????????????????????????????????0?0?01??0????0???000??0000?00?1011?0?10?00?01????0???????????????????????????????????????????????????0?1??3?000100??1??0?0??11?010110?1?1?01110100101011010?0?????110111?1?0??0??????0??????11011112??001?[1 2]?0011000?????2
Jingshanosaurus	1001??0210102111112?????111?11111000?10??0?????1?01??111?0001000???101100000101?210101??0??1?10011010?001101100101001001????????????????????????????????????????????????????????????????????????????????????????????????????????????????????????????????????????????????????????????????????????????????????????????????????????????????????????????????????????????????????
Seitaad	???????????????????????????????????????????????????????????????????????????????????????????????????????????????????????????????????????????????????00?[0 1]?1??00??00?001????0000???????????????????????????0010011??110001111011?11100111310?00?2110??0???0?????????????0?1000001?????????????????????????????????0?00?11101?0???01101010?00??11?00??11????0?010???11[0 1]0000010??
Yunnanosaurus	100?1002??00??10011001??101?111????00101110?00??0?11011111001000001?01?0?00010???????????????000?0010???0???00010?21000?1???111100[0 1]100110100?0110100000011000110000000001000000?0101?10110000?00?0???0??001?0??121200?111[0 1]0??01??0011?2101100201000[0 1]020?0010031000000011010001?110010111?[0 1]0101101000010110101?101000110011001?011010100001111001?0?1110?0?011???11?0000110?2
Lishulong	?0011002?01021111110?01?1010??010000?10111?0????????01?1???????????10?100?1010??20????0?1????0001101010011010001010111011?001111001000110111?01101??0???????????????????????????????????????????????????????????????????????????????????????????????????????????????????????????????????????????????????????????????????????????????????????????????????????????????????????
Anchisaurus	10???00??0102?1??11?????111011?010?001010?10001100111101100?10??????01?001101?1??012110??????10?10?000?10000000101?11?0111?0011???100?1001111011?10000?010?001100?000??0000000??01000?0???000?00?10?0????11[0 1]0??2?1100101100??0??1101011100100201000002000[0 1]1013100000?111110001011?001010010101101000010[0 1]1110?01000001110110?1?01?010???010111?0?0011????0?01?1?0010000010011
Mussaurus	????????????????????????????????????????????????????????????????????????????????????????????????????????????????????????????????001000??????10110??0000?1??00100000000?00000010??1?1??0111?00001110?0????0110??101100011110?1?11?00101210110120100000200???0?3100010?011??1001011??10110?10101101000010111101?100000[1 2]1101110100110101010??????011011110000011200111000011003
Yizhousaurus	110110021010211111101111101111011000011100100011001111111100??00???10?100?00101?20?10?000001010110010??0000110[0 1]1010110011?101111001000110101?011010[0 1]000011100[1 2]10000000001000010?0100000110000?01????????0010011121100011110??????0010?21011011010001020000100311000000110110020110010110?111011110000101111011?????????????????????????????????????????????????????????????[3 4]
Aardonyx	1101?00210002?11?11?????1110?1011000??????1010??0?11010??10?1????????1?0????????????0??????1??0?0?1?0?????11?00101011001?1??????0010?0110100101101?0000011?00110001000020000010?1100??0110000?01110?0?00?????11??????????10??00??????13101???1?10??10????????????????111010001011??10110?101?1111000011110001????????1101110?0???01???????????01201111[0 2]0?0010?0?2??00?0???03
Leonerasaurus	?0????????????????????????????????????????????????????????????????????????????????????????????????0?0???????1?11010110011???001??010?[0 1]1???????1100?00?0?10000110000000??00000100?111?001?????????????????0100????1100000?????????????????????????????????11013100?????????0????11??1?1????0????????????????????????????????????????????????????100111020????????????0???????
'Melanorosaurus_NMQR3314'	1001?1031000211111101?1110101111???1010101101011001101011?00000010220110110010??2002010011011101?00111?1000110?10021100110?01011001?001101001011[0 1]10000001??0??100??0?0?10000000?01111001?0100?0?1??00?????1????[2 3]01100?0?110??????0010?2100101[1 2]0?000102000010031000[0 1]0[1 2]???????????1??10110?????????????1???1101110000011?011?01?0??0?0???100111001201111201001?2?011[1 2]000011003
'Melanorosaurus_NMQR1551'	??????????????????????????????????????????????????????????????????????????????????????????????????????????????????????????????????????????????11???00?001??00210000000010000000?02?1100120000?0[0 1]11000????0100??2?????000110???????????21????????????????001003100000[0 1]011010001???????????11101111001110[0 1]11101110000011101100100?101010000??????11011112?000?????1120000????3
Blikanasaurus	???????????????????????????????????????????????????????????????????????????????????????????????????????????????????????????????????????????????????????????????????????????????????????????????????????????????????????????????????????????????????????????????????????????????????????????????????????????????0000?1110111?1?01001011111011100120111100111112102120000100?2
Camelotia	???????????????????????????????????????????????????????????????????????????????????????????????????????????????????????????????????1????????????0??0??001??002100000000??00?0???????????1???0??011????????????????????????????????????????????????????????????????????1?????????1??00111?111011110111?1??110???00000????????????????????????????????????????????[1 2]???000????4
Antetonitrus	????????????????????????????????????????????????????????????????????????????????????????????????????????????????????????????????0?[0 1]0????????????00?00?001??00[1 2]10002010121001000???1?????1??00?01100?0??0?0001??3211000[0 1]0110??????0010?3100???1010???????001003???0002010010001???????????[1 2]110111100111111110??1000002100101010?????????????????121111120100?????[1 2]1200?0????[3 4]
Lessemsaurus	????????????????????????????????????????????????????????????????????????????????????????????????????????????????????????????????0?011?1?0??0???101?00?0011100[1 2]1000[0 1]010111000000??????????????????????????0001???21?00011110???????0???310????1110??1????001003100000?011011001??1??10110?1?011111001011111?010?00000[0 1]1?0111???0110110001????????201111?????1?210[1 2]??00??????4
Gongxianosaurus	1?????0??????????12???????????????????????????????????????????????????????????????????????????????????????00???1??2121????????????0?????????????1??0??001??0??????0?0??00000????????????????0?0?1?0??000?011???2?110????1???????????????????????????????0?100???0????????????????????????[1 2]111?2??????0???110??1??????1?0??1???0?1?1?????1?11??01?0??????1?0??2?1112000020005
Pulanesaura	???????????????????????????????????????????????????????????????????????????????????????????????????????????????10?012011????????001?111?0100??11?????0??1??00[1 2][0 1]?0010?0120001000?????????2?111?011???0?0??????????????10??[1 2]?????????????????????????????????????????????????????11??1?11????????????????????????000002100101????????????????????????????????????????1????????
Isanosaurus	????????????????????????????????????????????????????????????????????????????????????????????????????????????????????????????????0??0????????????2??10??0???????????????2?011000?????????????????????????101?0????????????????????????????????????????????????????????????????????????????211112??0???001?1?011?????????????????????????1???????????????0???????????????????3
Tazoudasaurus	11??????????????????????????????????????????????????010??1?????????[0 2]011???1???1??????????????00?00000???0??10?1111012101???000??0010120??????0002??100001??00200101011020121000?????????21?11?111?????11?????01?22100100?[1 2]????????010?[0 1]10000100?0001?310?1???3101??0?111000002?11??1??1??21101111001111011?0???0010020101010?1101011111??011????1?????20????????1??10?1????5
Vulcanodon	?????????????????????????????????????????????????????????????????????????????????????????????????????????????????????????????????????????????????????????????[1 2]????????????????????1??????01?11?0?00??0?0???1???2?[1 2]10?10?0[1 2]1??????????????????????????????????310[1 2]?00?0111100010111110010?111011110010011?1????[1 2]0?10021?0???11?10101101111011??111?10102?1001020111110?121?05
Patagosaurus	11????????????????????????????????????????????????????????????????????????????????????????????1?00001??????0??0111012111??????11001012100000110020?2001010?00201?02111120121?00?02100011[1 2]0?01?0?100????0?111?00??2100100?21?????????????????????????????11110310100001111100110111110010?211112??0???0011111???10100[0 1]??0???????????????????????????????????????????????????5
Barapasaurus	???????????????????????????????????????????????????????????????????????????????????????????????????????????????1?111211???????????1?1?????00??002??100101??00201102111120121100?0[1 2]10001?1?1?1??1????0????101?00?21???????21?????????????????????????????1111031011000111110011??11110010???????????????????1???1?1?????????1?1???????1??????????20????????????????2?1??????5
Shunosaurus	11000113?110201101200000001011?20100111201010101001101012000010011121010001011?120020???110200110000120100011111112121112??00011?10012?1?10010012?1100001011021?0??01??201210000?11??00?101?110110011?111?1?0002221001100?11000?1011001?000110000??1?310111103101100011111?0110?111100100211112??0???000?011??21010?[0 1]1?0????110?101???1?1011??1121?110??2?00?2?12121?1021105
Spinophorosaurus	1????1?????????????????????????????????2????????????0????01?????????0??101111110[1 2]00???????????1?????????????100111012?112?????11?110101?0?01?0002?110??01????[1 2]?11???1?12?1010?0?????????[1 2]???11011?001?1??1110?03?2[1 2]0?10?????????????????????????????????????????[1 2]????1?1???01[1 2]?011??001??211111110?1101??0?0??20?1002??0??11?10??0?0?01?????????????????????????????????????
Mamenchisaurus	11000113?11120110120000000101112??001112010101011111110121100000111221010000111?201?00?????2?11[0 1]0000100100011111111121113?00011101210010000110002?1110101010020110?011020121000001100111211111011001?0111111000322100100120110011011000100011?0?10?1?31?1111031011?0011111001100110100100211112??0???010?011??21010?0??0??????1010111111??????1120?1????2?1??2?121211102??05
Omeisaurus	110001131111201101200000101011?201001112010101011111010121100000112221110010111???0?00???1???11100001?0?00011101111121113??0011101200011010111002?1210101011020110?011020121100?021???1?20111100100??0111101000322100100021??????0100001000110001001?310111103101100011111001100111100100211012??0???010?010??210100?1?0??111?011010?11???1????121?110??2?10?20121211102?105
Cetiosaurus	1????????????????????????????????????????????????????????11?????????????????????????????????????????????????????????????2??00111101110110100100020?2001?1??1020??1[1 2]11102010100???[1 2]??????20111?00100?0??01111010321100100021???????1?????????????????????111103?0210?0110?1?011?1101?00???211112??0???010?111??210100210010111??????????????????????????????????????????????5
Neosauropoda	1100011311112011012000001010111[0 2]11101112010101011[0 1]11110121100[0 1]10112221110010111120[0 1]200000102011100001201000[0 1]111111[0 2]12[0 1]112[0 1]00001110011?110100110020121010101[0 1]020111[1 2]0110201211000021000112011111[0 1]1000[0 1]01001110003?21001[0 1]00211100010100000000110001??1?300111103102100011111001101110[0 1]10[0 1]00211012??0???010?1111121010?010000111110101111111011??11211…
;
ccode	+ 7 12 18 22 39 56 68 91 101 116 120 130 133 144 147 149 150 157 162 167 170 177 184 207 210 217 225 230 237 245 253 256 269 281 302 308 316 336 349 352 354 359 363 *;
proc /;
comments 0
;
