# Supplementary material for: The largest sauropodomorph skull from the Lower Jurassic Lufeng Formation of China
Source: PeerJ. 2024 Dec 12;12:e18629. doi: 10.7717/peerj.18629 (PMC11646418; doi:10.7717/peerj.18629)
Supplement: Supplemental Information 3 [file peerj-12-18629-s003.r]

# Load the package (after installation, see above).
library(optimx)         # You need to have some version of optimx available
# as it is a BioGeoBEARS dependency; however, if you
# don't want to use optimx, and use optim() (from R core) 
# you can set:
# BioGeoBEARS_run_object$use_optimx = FALSE
# ...everything should work either way -- NJM 2014-01-08
library(FD)       # for FD::maxent() (make sure this is up-to-date)
library(snow)     # (if you want to use multicore functionality; some systems/R versions prefer library(parallel), try either)
library(parallel)
library(BioGeoBEARS)

########################################################
# TO GET THE OPTIMX/OPTIM FIX, AND THE UPPASS FIX, 
# SOURCE THE REVISED FUNCTIONS WITH THESE COMMANDS
########################################################
#library(BioGeoBEARS)
#source("http://phylo.wdfiles.com/local--files/biogeobears/cladoRcpp.R") # (needed now that traits model added; source FIRST!)
#source("http://phylo.wdfiles.com/local--files/biogeobears/BioGeoBEARS_add_fossils_randomly_v1.R")
#source("http://phylo.wdfiles.com/local--files/biogeobears/BioGeoBEARS_basics_v1.R")
#source("http://phylo.wdfiles.com/local--files/biogeobears/BioGeoBEARS_calc_transition_matrices_v1.R")
#source("http://phylo.wdfiles.com/local--files/biogeobears/BioGeoBEARS_classes_v1.R")
#source("http://phylo.wdfiles.com/local--files/biogeobears/BioGeoBEARS_detection_v1.R")
#source("http://phylo.wdfiles.com/local--files/biogeobears/BioGeoBEARS_DNA_cladogenesis_sim_v1.R")
#source("http://phylo.wdfiles.com/local--files/biogeobears/BioGeoBEARS_extract_Qmat_COOmat_v1.R")
#source("http://phylo.wdfiles.com/local--files/biogeobears/BioGeoBEARS_generics_v1.R")
#source("http://phylo.wdfiles.com/local--files/biogeobears/BioGeoBEARS_models_v1.R")
#source("http://phylo.wdfiles.com/local--files/biogeobears/BioGeoBEARS_on_multiple_trees_v1.R")
#source("http://phylo.wdfiles.com/local--files/biogeobears/BioGeoBEARS_plots_v1.R")
#source("http://phylo.wdfiles.com/local--files/biogeobears/BioGeoBEARS_readwrite_v1.R")
#source("http://phylo.wdfiles.com/local--files/biogeobears/BioGeoBEARS_simulate_v1.R")
#source("http://phylo.wdfiles.com/local--files/biogeobears/BioGeoBEARS_SSEsim_makePlots_v1.R")
#source("http://phylo.wdfiles.com/local--files/biogeobears/BioGeoBEARS_SSEsim_v1.R")
#source("http://phylo.wdfiles.com/local--files/biogeobears/BioGeoBEARS_stochastic_mapping_v1.R")
#source("http://phylo.wdfiles.com/local--files/biogeobears/BioGeoBEARS_stratified_v1.R")
#source("http://phylo.wdfiles.com/local--files/biogeobears/BioGeoBEARS_univ_model_v1.R")
#source("http://phylo.wdfiles.com/local--files/biogeobears/calc_uppass_probs_v1.R")
#source("http://phylo.wdfiles.com/local--files/biogeobears/calc_loglike_sp_v01.R")
#source("http://phylo.wdfiles.com/local--files/biogeobears/get_stratified_subbranch_top_downpass_likelihoods_v1.R")
#source("http://phylo.wdfiles.com/local--files/biogeobears/runBSM_v1.R")
#source("http://phylo.wdfiles.com/local--files/biogeobears/stochastic_map_given_inputs.R")
#source("http://phylo.wdfiles.com/local--files/biogeobears/summarize_BSM_tables_v1.R")
#source("http://phylo.wdfiles.com/local--files/biogeobears/BioGeoBEARS_traits_v1.R") # added traits model
calc_loglike_sp = compiler::cmpfun(calc_loglike_sp_prebyte)    # crucial to fix bug in uppass calculations
calc_independent_likelihoods_on_each_branch = compiler::cmpfun(calc_independent_likelihoods_on_each_branch_prebyte)
# slight speedup hopefully

#######################################################
# SETUP: YOUR WORKING DIRECTORY
#######################################################
# You will need to set your working directory to match your local system

# Note these very handy functions!
# Command "setwd(x)" sets your working directory
# Command "getwd()" gets your working directory and tells you what it is.
# Command "list.files()" lists the files in your working directory
# To get help on any command, use "?".  E.g., "?list.files"

# Set your working directory for output files
# default here is your home directory ("~")
# Change this as you like
wd = "E:/dinosaurs/WIP/Lishulong wangi"
setwd(wd)

# Double-check your working directory with getwd()
getwd()

#######################################################
# SETUP: Extension data directory
#######################################################
# When R packages contain extra files, they are stored in the "extdata" directory 
# inside the installed package.
#
# BioGeoBEARS contains various example files and scripts in its extdata directory.
# 
# Each computer operating system might install BioGeoBEARS in a different place, 
# depending on your OS and settings. 
# 
# However, you can find the extdata directory like this:
extdata_dir = np(system.file("extdata", package="BioGeoBEARS"))
extdata_dir
list.files(extdata_dir)

# "system.file" looks in the directory of a specified package (in this case BioGeoBEARS)
# The function "np" is just a shortcut for normalizePath(), which converts the 
# path to the format appropriate for your system (e.g., Mac/Linux use "/", but 
# Windows uses "\\", if memory serves).

# Even when using your own data files, you should KEEP these commands in your 
# script, since the plot_BioGeoBEARS_results function needs a script from the 
# extdata directory to calculate the positions of "corners" on the plot. This cannot
# be made into a straight up BioGeoBEARS function because it uses C routines 
# from the package APE which do not pass R CMD check for some reason.

#######################################################
# SETUP: YOUR TREE FILE AND GEOGRAPHY FILE
#######################################################
# Example files are given below. To run your own data,
# make the below lines point to your own files, e.g.
# trfn = "/mydata/frogs/frogBGB/tree.newick"
# geogfn = "/mydata/frogs/frogBGB/geog.data"

#######################################################
# Phylogeny file
# Notes: 
# 1. Must be binary/bifurcating: no polytomies
# 2. No negative branchlengths (e.g. BEAST MCC consensus trees sometimes have negative branchlengths)
# 3. Be careful of very short branches, as BioGeoBEARS will interpret ultrashort branches as direct ancestors
# 4. You can use non-ultrametric trees, but BioGeoBEARS will interpret any tips significantly below the 
#    top of the tree as fossils!  This is only a good idea if you actually do have fossils in your tree,
#    as in e.g. Wood, Matzke et al. (2013), Systematic Biology.
# 5. The default settings of BioGeoBEARS make sense for trees where the branchlengths are in units of 
#    millions of years, and the tree is 1-1000 units tall. If you have a tree with a total height of
#    e.g. 0.00001, you will need to adjust e.g. the max values of d and e, or (simpler) multiply all
#    your branchlengths to get them into reasonable units.
# 6. DON'T USE SPACES IN SPECIES NAMES, USE E.G. "_"
#######################################################
# This is the example Newick file for Hawaiian JL
# (from Ree & Smith 2008)
# "trfn" = "tree file name"
trfn = "time-calibrated tree.newick"

# Look at the raw Newick file:
moref(trfn)

# Look at your phylogeny:
tr = read.tree(trfn)
tr
#######################################################
#######################################################
library(ape)
library(geoscale)
library(strap)
treefn = "1st MPT(four high-level taxonomic OTUs pruned).phy"
subtr <- read.tree(treefn)
subtr
agesfn = "Taxon age_revised.txt"
ag <- read.table(agesfn)
ag
calibratedtr <- DatePhylo(subtr, ag, rlen=5, method="equal", add.terminal=FALSE)
calibratedtr
########################################################
plot(calibratedtr)
title("Tree from Jia Lei")


axisPhylo(root.time=calibratedtr$root.time) # plots timescale

#######################################################
# Geography file
# Notes:
# 1. This is a PHLYIP-formatted file. This means that in the 
#    first line, 
#    - the 1st number equals the number of rows (species)
#    - the 2nd number equals the number of columns (number of areas)
# 2. This is the same format used for C++ LAGRANGE geography files.
# 3. All names in the geography file must match names in the phylogeny file.
# 4. DON'T USE SPACES IN SPECIES NAMES, USE E.G. "_"
# 5. Operational taxonomic units (OTUs) should ideally be phylogenetic lineages, 
#    i.e. genetically isolated populations.  These may or may not be identical 
#    with species.  You would NOT want to just use specimens, as each specimen 
#    automatically can only live in 1 area, which will typically favor DEC+J 
#    models.  This is fine if the species/lineages really do live in single areas,
#    but you wouldn't want to assume this without thinking about it at least. 
#    In summary, you should collapse multiple specimens into species/lineages if 
#    data indicates they are the same genetic population.
######################################################

# This is the example geography file for Hawaiian JL
# (from Ree & Smith 2008)
geogfn = "Taxon geographic range_revised.txt"

# Look at the raw geography text file:
moref(geogfn)

# Look at your geographic range data:
tipranges = getranges_from_LagrangePHYLIP(lgdata_fn=geogfn)
tipranges

# Set the maximum number of areas any species may occupy; this cannot be larger 
# than the number of areas you set up, but it can be smaller.
max_range_size = 8

####################################################
####################################################
# KEY HINT: The number of states (= number of different possible geographic ranges)
# depends on (a) the number of areas and (b) max_range_size.
# If you have more than about 500-600 states, the calculations will get REALLY slow,
# since the program has to exponentiate a matrix of e.g. 600x600.  Often the computer
# will just sit there and crunch, and never get through the calculation of the first
# likelihood.
# 
# (this is also what is usually happening when LAGRANGE hangs: you have too many states!)
#
# To check the number of states for a given number of ranges, try:
numstates_from_numareas(numareas=4, maxareas=4, include_null_range=TRUE)
numstates_from_numareas(numareas=4, maxareas=4, include_null_range=FALSE)
numstates_from_numareas(numareas=4, maxareas=3, include_null_range=TRUE)
numstates_from_numareas(numareas=4, maxareas=2, include_null_range=TRUE)

# Large numbers of areas have problems:
numstates_from_numareas(numareas=10, maxareas=10, include_null_range=TRUE)

# ...unless you limit the max_range_size:
numstates_from_numareas(numareas=10, maxareas=2, include_null_range=TRUE)
####################################################
####################################################

#######################################################
# DEC AND DEC+J ANALYSIS
#######################################################

#######################################################
# Run DEC
#######################################################

BioGeoBEARS_run_object = define_BioGeoBEARS_run()
BioGeoBEARS_run_object$force_sparse=FALSE    # sparse=FALSE causes pathology & isn't much faster at this scale
BioGeoBEARS_run_object$speedup=TRUE          # shorcuts to speed ML search; use FALSE if worried (e.g. >3 params)
BioGeoBEARS_run_object$calc_ancprobs=TRUE    # get ancestral states from optim run

# Set up a time-stratified analysis 
# (un-comment to use; see example files in extdata_dir, 
#  and BioGeoBEARS google group posts for further hints)
BioGeoBEARS_run_object$timesfn = "Time periods file.txt"
BioGeoBEARS_run_object$dispersal_multipliers_fn = "Dispersal multiplier matrices (harsh).txt"
#BioGeoBEARS_run_object$areas_allowed_fn = "areas_allowed.txt"
#BioGeoBEARS_run_object$distsfn = "distances_matrix.txt"
# See notes on the distances model on PhyloWiki's BioGeoBEARS updates page.

# Input the maximum range size
BioGeoBEARS_run_object$max_range_size = max_range_size

# Multicore processing if desired
BioGeoBEARS_run_object$num_cores_to_use=4
# (use more cores to speed it up; this requires
# library(parallel) and/or library(snow). Parellel, 
# is default on Macs in R 3.0+, but apparently still 
# has to be typed on Windows machines. Note: apparently 
# parallel works on Mac command-line R, but not R.app.
# BioGeoBEARS checks for this and resets to 1
# core with R.app)

# Sparse matrix exponentiation is an option for huge numbers of ranges/states (600+)
# I have experimented with sparse matrix exponentiation in EXPOKIT/rexpokit,
# but the results are imprecise and so I haven't explored it further.
# In a Bayesian analysis, it might work OK, but the ML point estimates are
# not identical.
# Also, I have not implemented all functions to work with force_sparse=TRUE.
# Volunteers are welcome to work on it!!
BioGeoBEARS_run_object$force_sparse=FALSE

# Give BioGeoBEARS the location of the geography text file
BioGeoBEARS_run_object$geogfn = geogfn

# Give BioGeoBEARS the location of the phylogeny Newick file
BioGeoBEARS_run_object$trfn = trfn

# This function loads the dispersal multiplier matrix etc. from the text files into the model object. Required for these to work!
# (It also runs some checks on these inputs for certain errors.)
BioGeoBEARS_run_object = readfiles_BioGeoBEARS_run(BioGeoBEARS_run_object)

# Divide the tree up by timeperiods/strata (uncomment this for stratified analysis)
BioGeoBEARS_run_object = section_the_tree(inputs=BioGeoBEARS_run_object, make_master_table=TRUE, plot_pieces=FALSE, cut_fossils=FALSE, fossils_older_than = 0)
# The stratified tree is described in this table:
#BioGeoBEARS_run_object$master_table

# Good default settings to get ancestral states
BioGeoBEARS_run_object$return_condlikes_table = TRUE
BioGeoBEARS_run_object$calc_TTL_loglike_from_condlikes_table = TRUE
BioGeoBEARS_run_object$calc_ancprobs = TRUE

# Set up DEC model
# (nothing to do; defaults)

# Look at the BioGeoBEARS_run_object; it's just a list of settings etc.
BioGeoBEARS_run_object

# This contains the model object
BioGeoBEARS_run_object$BioGeoBEARS_model_object

# This table contains the parameters of the model 
BioGeoBEARS_run_object$BioGeoBEARS_model_object@params_table

# Run this to check inputs. Read the error messages if you get them!
check_BioGeoBEARS_run(BioGeoBEARS_run_object)

# For a slow analysis, run once, then set runslow=FALSE to just 
# load the saved result.
runslow = TRUE
resfn = "JL_DEC_M3_stratified_v1.Rdata"
if (runslow)
{
  res = bears_optim_run(BioGeoBEARS_run_object)
  res    
  
  save(res, file=resfn)
  resDEC = res
} else {
  # Loads to "res"
  load(resfn)
  resDEC = res
}

#######################################################
# Run DEC+J
#######################################################
BioGeoBEARS_run_object = define_BioGeoBEARS_run()
BioGeoBEARS_run_object$trfn = trfn
BioGeoBEARS_run_object$geogfn = geogfn
BioGeoBEARS_run_object$max_range_size = max_range_size

# Set up the stratified part
BioGeoBEARS_run_object$timesfn = "Time periods file.txt"
BioGeoBEARS_run_object$dispersal_multipliers_fn = "Dispersal multiplier matrices (harsh).txt"
#BioGeoBEARS_run_object$areas_allowed_fn = "areas_allowed.txt"
#BioGeoBEARS_run_object$distsfn = "distances_matrix.txt"
# See notes on the distances model on PhyloWiki's BioGeoBEARS updates page.

BioGeoBEARS_run_object$use_optimx = TRUE
BioGeoBEARS_run_object$num_cores_to_use=4

BioGeoBEARS_run_object$force_sparse=FALSE    # sparse=FALSE causes pathology & isn't much faster at this scale
BioGeoBEARS_run_object$speedup=TRUE          # shorcuts to speed ML search; use FALSE if worried (e.g. >3 params)
BioGeoBEARS_run_object$calc_ancprobs=TRUE    # get ancestral states from optim run

# This function loads the dispersal multiplier matrix etc. from the text files into the model object. Required for these to work!
# (It also runs some checks on these inputs for certain errors.)
BioGeoBEARS_run_object = readfiles_BioGeoBEARS_run(BioGeoBEARS_run_object)

# Divide the tree up by timeperiods/strata (uncomment this for stratified analysis)
BioGeoBEARS_run_object = section_the_tree(inputs=BioGeoBEARS_run_object, make_master_table=TRUE, plot_pieces=FALSE, cut_fossils=FALSE,fossils_older_than = 0)
# The stratified tree is described in this table:
#BioGeoBEARS_run_object$master_table

# Good default settings to get ancestral states
BioGeoBEARS_run_object$return_condlikes_table = TRUE
BioGeoBEARS_run_object$calc_TTL_loglike_from_condlikes_table = TRUE
BioGeoBEARS_run_object$calc_ancprobs = TRUE

# Set up DEC+J model
# Get the ML parameter values from the 2-parameter nested model
# (this will ensure that the 3-parameter model always does at least as good)
dstart = resDEC$outputs@params_table["d","est"]
estart = resDEC$outputs@params_table["e","est"]
jstart = 0.0001

# Input starting values for d, e
BioGeoBEARS_run_object$BioGeoBEARS_model_object@params_table["d","init"] = dstart
BioGeoBEARS_run_object$BioGeoBEARS_model_object@params_table["d","est"] = dstart
BioGeoBEARS_run_object$BioGeoBEARS_model_object@params_table["e","init"] = estart
BioGeoBEARS_run_object$BioGeoBEARS_model_object@params_table["e","est"] = estart

# Add j as a free parameter
BioGeoBEARS_run_object$BioGeoBEARS_model_object@params_table["j","type"] = "free"
BioGeoBEARS_run_object$BioGeoBEARS_model_object@params_table["j","init"] = jstart
BioGeoBEARS_run_object$BioGeoBEARS_model_object@params_table["j","est"] = jstart

check_BioGeoBEARS_run(BioGeoBEARS_run_object)

resfn = "JL_DEC+J_M3_stratified_v1.Rdata"
runslow = TRUE
if (runslow)
{
  #sourceall("/Dropbox/_njm/__packages/BioGeoBEARS_setup/")
  
  res = bears_optim_run(BioGeoBEARS_run_object)
  res    
  
  save(res, file=resfn)
  
  resDECj = res
} else {
  # Loads to "res"
  load(resfn)
  resDECj = res
}

#######################################################
# PDF plots
#######################################################
pdffn = "JL_DEC_vs_DEC+J_M3_stratified_v1.pdf"
pdf(pdffn, width=12, height=24)

#######################################################
# Plot ancestral states - DEC
#######################################################
analysis_titletxt ="BioGeoBEARS DEC on JL M3_stratified"

# Setup
results_object = resDEC
scriptdir = np(system.file("extdata/a_scripts", package="BioGeoBEARS"))

res2 = plot_BioGeoBEARS_results(results_object, analysis_titletxt, addl_params=list("j"), plotwhat="text", label.offset=0.45, tipcex=0.7, statecex=0.7, splitcex=0.6, titlecex=0.8, plotsplits=TRUE, cornercoords_loc=scriptdir, include_null_range=TRUE, tr=tr, tipranges=tipranges)
trheight = max((prt(tr, printflag=FALSE))$time_bp)
vertical_lines = (trheight - c(0, res$inputs$timeperiods))
abline(v=vertical_lines, lty="dashed")

plot_BioGeoBEARS_results(results_object, analysis_titletxt, addl_params=list("j"), plotwhat="pie", label.offset=0.45, tipcex=0.7, statecex=0.45, splitcex=0.45, titlecex=0.8, plotsplits=TRUE, cornercoords_loc=scriptdir, include_null_range=TRUE, tr=tr, tipranges=tipranges)
trheight = max((prt(tr, printflag=FALSE))$time_bp)
vertical_lines = (trheight - c(0, res$inputs$timeperiods))
abline(v=vertical_lines, lty="dashed")

#######################################################
# Plot ancestral states - DECJ
#######################################################
analysis_titletxt ="BioGeoBEARS DEC+J on JL M3_stratified"

# Setup
results_object = resDECj
scriptdir = np(system.file("extdata/a_scripts", package="BioGeoBEARS"))

# States
res1 = plot_BioGeoBEARS_results(results_object, analysis_titletxt, addl_params=list("j"), plotwhat="text", label.offset=0.45, tipcex=0.7, statecex=0.7, splitcex=0.6, titlecex=0.8, plotsplits=TRUE, cornercoords_loc=scriptdir, include_null_range=TRUE, tr=tr, tipranges=tipranges)
trheight = max((prt(tr, printflag=FALSE))$time_bp)
vertical_lines = (trheight - c(0, res$inputs$timeperiods))
abline(v=vertical_lines, lty="dashed")

# Pie chart
plot_BioGeoBEARS_results(results_object, analysis_titletxt, addl_params=list("j"), plotwhat="pie", label.offset=0.45, tipcex=0.7, statecex=0.45, splitcex=0.45, titlecex=0.8, plotsplits=TRUE, cornercoords_loc=scriptdir, include_null_range=TRUE, tr=tr, tipranges=tipranges)
trheight = max((prt(tr, printflag=FALSE))$time_bp)
vertical_lines = (trheight - c(0, res$inputs$timeperiods))
abline(v=vertical_lines, lty="dashed")

dev.off()  # Turn off PDF
cmdstr = paste("open ", pdffn, sep="")
system(cmdstr) # Plot it

#######################################################
# DIVALIKE AND DIVALIKE+J ANALYSIS
#######################################################

# NOTE: The BioGeoBEARS "DIVA" model is not identical with 
# Ronquist (1997)'s parsimony DIVA. It is a likelihood
# interpretation of DIVA, constructed by modelling DIVA's
# processes the way DEC does, but only allowing the 
# processes DIVA allows (widespread vicariance: yes; subset
# sympatry: no; see Ronquist & Sanmartin 2011, Figure 4).
#
# I thus now call the model "DIVALIKE", and you should also. ;-)
# 
#######################################################
# Run DIVALIKE
#######################################################
BioGeoBEARS_run_object = define_BioGeoBEARS_run()
BioGeoBEARS_run_object$trfn = trfn
BioGeoBEARS_run_object$geogfn = geogfn
BioGeoBEARS_run_object$max_range_size = max_range_size

# Set up the stratified part
BioGeoBEARS_run_object$timesfn = "Time periods file.txt"
BioGeoBEARS_run_object$dispersal_multipliers_fn = "Dispersal multiplier matrices (harsh).txt"
#BioGeoBEARS_run_object$areas_allowed_fn = "areas_allowed.txt"
#BioGeoBEARS_run_object$distsfn = "distances_matrix.txt"
# See notes on the distances model on PhyloWiki's BioGeoBEARS updates page.

BioGeoBEARS_run_object$use_optimx = TRUE
BioGeoBEARS_run_object$num_cores_to_use=4

BioGeoBEARS_run_object$force_sparse=FALSE    # sparse=FALSE causes pathology & isn't much faster at this scale
BioGeoBEARS_run_object$speedup=TRUE          # shorcuts to speed ML search; use FALSE if worried (e.g. >3 params)
BioGeoBEARS_run_object$calc_ancprobs=TRUE    # get ancestral states from optim run

# This function loads the dispersal multiplier matrix etc. from the text files into the model object. Required for these to work!
# (It also runs some checks on these inputs for certain errors.)
BioGeoBEARS_run_object = readfiles_BioGeoBEARS_run(BioGeoBEARS_run_object)

# Divide the tree up by timeperiods/strata (uncomment this for stratified analysis)
BioGeoBEARS_run_object = section_the_tree(inputs=BioGeoBEARS_run_object, make_master_table=TRUE, plot_pieces=FALSE, cut_fossils=FALSE,fossils_older_than = 0)
# The stratified tree is described in this table:
#BioGeoBEARS_run_object$master_table

# Good default settings to get ancestral states
BioGeoBEARS_run_object$return_condlikes_table = TRUE
BioGeoBEARS_run_object$calc_TTL_loglike_from_condlikes_table = TRUE
BioGeoBEARS_run_object$calc_ancprobs = TRUE

# Set up DIVALIKE model
# Remove subset-sympatry
BioGeoBEARS_run_object$BioGeoBEARS_model_object@params_table["s","type"] = "fixed"
BioGeoBEARS_run_object$BioGeoBEARS_model_object@params_table["s","init"] = 0.0
BioGeoBEARS_run_object$BioGeoBEARS_model_object@params_table["s","est"] = 0.0

BioGeoBEARS_run_object$BioGeoBEARS_model_object@params_table["ysv","type"] = "2-j"
BioGeoBEARS_run_object$BioGeoBEARS_model_object@params_table["ys","type"] = "ysv*1/2"
BioGeoBEARS_run_object$BioGeoBEARS_model_object@params_table["y","type"] = "ysv*1/2"
BioGeoBEARS_run_object$BioGeoBEARS_model_object@params_table["v","type"] = "ysv*1/2"

# Allow classic, widespread vicariance; all events equiprobable
BioGeoBEARS_run_object$BioGeoBEARS_model_object@params_table["mx01v","type"] = "fixed"
BioGeoBEARS_run_object$BioGeoBEARS_model_object@params_table["mx01v","init"] = 0.5
BioGeoBEARS_run_object$BioGeoBEARS_model_object@params_table["mx01v","est"] = 0.5

# No jump dispersal/founder-event speciation
# BioGeoBEARS_run_object$BioGeoBEARS_model_object@params_table["j","type"] = "free"
# BioGeoBEARS_run_object$BioGeoBEARS_model_object@params_table["j","init"] = 0.01
# BioGeoBEARS_run_object$BioGeoBEARS_model_object@params_table["j","est"] = 0.01

check_BioGeoBEARS_run(BioGeoBEARS_run_object)

runslow = TRUE
resfn = "JL_DIVALIKE_M3_stratified_v1.Rdata"
if (runslow)
{
  res = bears_optim_run(BioGeoBEARS_run_object)
  res    
  
  save(res, file=resfn)
  resDIVALIKE = res
} else {
  # Loads to "res"
  load(resfn)
  resDIVALIKE = res
}

#######################################################
# Run DIVALIKE+J
#######################################################
BioGeoBEARS_run_object = define_BioGeoBEARS_run()
BioGeoBEARS_run_object$trfn = trfn
BioGeoBEARS_run_object$geogfn = geogfn
BioGeoBEARS_run_object$max_range_size = max_range_size

# Set up the stratified part
BioGeoBEARS_run_object$timesfn = "Time periods file.txt"
BioGeoBEARS_run_object$dispersal_multipliers_fn = "Dispersal multiplier matrices (harsh).txt"
#BioGeoBEARS_run_object$areas_allowed_fn = "areas_allowed.txt"
#BioGeoBEARS_run_object$distsfn = "distances_matrix.txt"
# See notes on the distances model on PhyloWiki's BioGeoBEARS updates page.

BioGeoBEARS_run_object$use_optimx = TRUE
BioGeoBEARS_run_object$num_cores_to_use=4

BioGeoBEARS_run_object$force_sparse=FALSE    # sparse=FALSE causes pathology & isn't much faster at this scale
BioGeoBEARS_run_object$speedup=TRUE          # shorcuts to speed ML search; use FALSE if worried (e.g. >3 params)
BioGeoBEARS_run_object$calc_ancprobs=TRUE    # get ancestral states from optim run

# This function loads the dispersal multiplier matrix etc. from the text files into the model object. Required for these to work!
# (It also runs some checks on these inputs for certain errors.)
BioGeoBEARS_run_object = readfiles_BioGeoBEARS_run(BioGeoBEARS_run_object)

# Divide the tree up by timeperiods/strata (uncomment this for stratified analysis)
BioGeoBEARS_run_object = section_the_tree(inputs=BioGeoBEARS_run_object, make_master_table=TRUE, plot_pieces=FALSE, cut_fossils=FALSE,fossils_older_than = 0)
# The stratified tree is described in this table:
#BioGeoBEARS_run_object$master_table

# Good default settings to get ancestral states
BioGeoBEARS_run_object$return_condlikes_table = TRUE
BioGeoBEARS_run_object$calc_TTL_loglike_from_condlikes_table = TRUE
BioGeoBEARS_run_object$calc_ancprobs = TRUE

# Set up DIVALIKE+J model
# Get the ML parameter values from the 2-parameter nested model
# (this will ensure that the 3-parameter model always does at least as good)
dstart = resDIVALIKE$outputs@params_table["d","est"]
estart = resDIVALIKE$outputs@params_table["e","est"]
jstart = 0.0001

# Input starting values for d, e
BioGeoBEARS_run_object$BioGeoBEARS_model_object@params_table["d","init"] = dstart
BioGeoBEARS_run_object$BioGeoBEARS_model_object@params_table["d","est"] = dstart
BioGeoBEARS_run_object$BioGeoBEARS_model_object@params_table["e","init"] = estart
BioGeoBEARS_run_object$BioGeoBEARS_model_object@params_table["e","est"] = estart

# Remove subset-sympatry
BioGeoBEARS_run_object$BioGeoBEARS_model_object@params_table["s","type"] = "fixed"
BioGeoBEARS_run_object$BioGeoBEARS_model_object@params_table["s","init"] = 0.0
BioGeoBEARS_run_object$BioGeoBEARS_model_object@params_table["s","est"] = 0.0

BioGeoBEARS_run_object$BioGeoBEARS_model_object@params_table["ysv","type"] = "2-j"
BioGeoBEARS_run_object$BioGeoBEARS_model_object@params_table["ys","type"] = "ysv*1/2"
BioGeoBEARS_run_object$BioGeoBEARS_model_object@params_table["y","type"] = "ysv*1/2"
BioGeoBEARS_run_object$BioGeoBEARS_model_object@params_table["v","type"] = "ysv*1/2"

# Allow classic, widespread vicariance; all events equiprobable
BioGeoBEARS_run_object$BioGeoBEARS_model_object@params_table["mx01v","type"] = "fixed"
BioGeoBEARS_run_object$BioGeoBEARS_model_object@params_table["mx01v","init"] = 0.5
BioGeoBEARS_run_object$BioGeoBEARS_model_object@params_table["mx01v","est"] = 0.5

# Add jump dispersal/founder-event speciation
BioGeoBEARS_run_object$BioGeoBEARS_model_object@params_table["j","type"] = "free"
BioGeoBEARS_run_object$BioGeoBEARS_model_object@params_table["j","init"] = jstart
BioGeoBEARS_run_object$BioGeoBEARS_model_object@params_table["j","est"] = jstart

# Under DIVALIKE+J, the max of "j" should be 2, not 3 (as is default in DEC+J)
BioGeoBEARS_run_object$BioGeoBEARS_model_object@params_table["j","min"] = 0.00001
BioGeoBEARS_run_object$BioGeoBEARS_model_object@params_table["j","max"] = 1.99999

check_BioGeoBEARS_run(BioGeoBEARS_run_object)

resfn = "JL_DIVALIKE+J_M3_stratified_v1.Rdata"
runslow = TRUE
if (runslow)
{
  #sourceall("/Dropbox/_njm/__packages/BioGeoBEARS_setup/")
  
  res = bears_optim_run(BioGeoBEARS_run_object)
  res    
  
  save(res, file=resfn)
  
  resDIVALIKEj = res
} else {
  # Loads to "res"
  load(resfn)
  resDIVALIKEj = res
}

pdffn = "JL_DIVALIKE_vs_DIVALIKE+J_M3_stratified_v1.pdf"
pdf(pdffn, width=12, height=24)

#######################################################
# Plot ancestral states - DIVALIKE
#######################################################
analysis_titletxt ="BioGeoBEARS DIVALIKE on JL M3_stratified"

# Setup
results_object = resDIVALIKE
scriptdir = np(system.file("extdata/a_scripts", package="BioGeoBEARS"))

# States
res2 = plot_BioGeoBEARS_results(results_object, analysis_titletxt, addl_params=list("j"), plotwhat="text", label.offset=0.45, tipcex=0.7, statecex=0.7, splitcex=0.6, titlecex=0.8, plotsplits=TRUE, cornercoords_loc=scriptdir, include_null_range=TRUE, tr=tr, tipranges=tipranges)
trheight = max((prt(tr, printflag=FALSE))$time_bp)
vertical_lines = (trheight - c(0, res$inputs$timeperiods))
abline(v=vertical_lines, lty="dashed")

# Pie chart
plot_BioGeoBEARS_results(results_object, analysis_titletxt, addl_params=list("j"), plotwhat="pie", label.offset=0.45, tipcex=0.7, statecex=0.45, splitcex=0.45, titlecex=0.8, plotsplits=TRUE, cornercoords_loc=scriptdir, include_null_range=TRUE, tr=tr, tipranges=tipranges)
trheight = max((prt(tr, printflag=FALSE))$time_bp)
vertical_lines = (trheight - c(0, res$inputs$timeperiods))
abline(v=vertical_lines, lty="dashed")

#######################################################
# Plot ancestral states - DIVALIKE+J
#######################################################
analysis_titletxt ="BioGeoBEARS DIVALIKE+J on JL M3_stratified"

# Setup
results_object = resDIVALIKEj
scriptdir = np(system.file("extdata/a_scripts", package="BioGeoBEARS"))

# States
res1 = plot_BioGeoBEARS_results(results_object, analysis_titletxt, addl_params=list("j"), plotwhat="text", label.offset=0.45, tipcex=0.7, statecex=0.7, splitcex=0.6, titlecex=0.8, plotsplits=TRUE, cornercoords_loc=scriptdir, include_null_range=TRUE, tr=tr, tipranges=tipranges)
trheight = max((prt(tr, printflag=FALSE))$time_bp)
vertical_lines = (trheight - c(0, res$inputs$timeperiods))
abline(v=vertical_lines, lty="dashed")

# Pie chart
plot_BioGeoBEARS_results(results_object, analysis_titletxt, addl_params=list("j"), plotwhat="pie", label.offset=0.45, tipcex=0.7, statecex=0.45, splitcex=0.45, titlecex=0.8, plotsplits=TRUE, cornercoords_loc=scriptdir, include_null_range=TRUE, tr=tr, tipranges=tipranges)
trheight = max((prt(tr, printflag=FALSE))$time_bp)
vertical_lines = (trheight - c(0, res$inputs$timeperiods))
abline(v=vertical_lines, lty="dashed")

dev.off()
cmdstr = paste("open ", pdffn, sep="")
system(cmdstr)

#######################################################
# BAYAREALIKE AND BAYAREALIKE+J ANALYSIS
#######################################################

# NOTE: As with DIVA, the BioGeoBEARS BayArea-like model is 
# not identical with the full Bayesian model implemented 
# in the "BayArea" program of Landis et al. (2013). 
#
# Instead, this is a simplified likelihood interpretation
# of the model.  Basically, in BayArea and BioGeoBEARS-BAYAREALIKE, 
# "d" and "e" work like they do in the DEC model of Lagrange 
# (and BioGeoBEARS), and then BayArea's cladogenesis assumption
# (which is that nothing in particular happens at cladogenesis) is 
# replicated by BioGeoBEARS.
#
# This leaves out 3 important things that are in BayArea:
# 1. Distance dependence (you can add this with a distances 
#    matrix + the "x" parameter in BioGeoBEARS, however)
# 2. A correction for disallowing "e" events that drive
#    a species extinct (a null geographic range)
# 3. The neat Bayesian sampling of histories, which allows
#    analyses on large numbers of areas.
#
# The main purpose of having a "BAYAREALIKE" model is 
# to test the importance of the cladogenesis model on 
# particular datasets. Does it help or hurt the data 
# likelihood if there is no special cladogenesis process?
# 
# I thus now call the model "BAYAREALIKE", and you should also. ;-)
# 

#######################################################
# Run BAYAREALIKE
#######################################################
BioGeoBEARS_run_object = define_BioGeoBEARS_run()
BioGeoBEARS_run_object$trfn = trfn
BioGeoBEARS_run_object$geogfn = geogfn
BioGeoBEARS_run_object$max_range_size = max_range_size

# Set up the stratified part
BioGeoBEARS_run_object$timesfn = "Time periods file.txt"
BioGeoBEARS_run_object$dispersal_multipliers_fn = "Dispersal multiplier matrices (harsh).txt"
#BioGeoBEARS_run_object$areas_allowed_fn = "areas_allowed.txt"
#BioGeoBEARS_run_object$distsfn = "distances_matrix.txt"
# See notes on the distances model on PhyloWiki's BioGeoBEARS updates page.

BioGeoBEARS_run_object$use_optimx = TRUE
BioGeoBEARS_run_object$num_cores_to_use=4

BioGeoBEARS_run_object$force_sparse=FALSE    # sparse=FALSE causes pathology & isn't much faster at this scale
BioGeoBEARS_run_object$speedup=TRUE          # shorcuts to speed ML search; use FALSE if worried (e.g. >3 params)
BioGeoBEARS_run_object$calc_ancprobs=TRUE    # get ancestral states from optim run

# This function loads the dispersal multiplier matrix etc. from the text files into the model object. Required for these to work!
# (It also runs some checks on these inputs for certain errors.)
BioGeoBEARS_run_object = readfiles_BioGeoBEARS_run(BioGeoBEARS_run_object)

# Divide the tree up by timeperiods/strata (uncomment this for stratified analysis)
BioGeoBEARS_run_object = section_the_tree(inputs=BioGeoBEARS_run_object, make_master_table=TRUE, plot_pieces=FALSE, cut_fossils=FALSE,fossils_older_than = 0)
# The stratified tree is described in this table:
#BioGeoBEARS_run_object$master_table

# Good default settings to get ancestral states
BioGeoBEARS_run_object$return_condlikes_table = TRUE
BioGeoBEARS_run_object$calc_TTL_loglike_from_condlikes_table = TRUE
BioGeoBEARS_run_object$calc_ancprobs = TRUE

# Set up BAYAREALIKE model
# No subset sympatry
BioGeoBEARS_run_object$BioGeoBEARS_model_object@params_table["s","type"] = "fixed"
BioGeoBEARS_run_object$BioGeoBEARS_model_object@params_table["s","init"] = 0.0
BioGeoBEARS_run_object$BioGeoBEARS_model_object@params_table["s","est"] = 0.0

# No vicariance
BioGeoBEARS_run_object$BioGeoBEARS_model_object@params_table["v","type"] = "fixed"
BioGeoBEARS_run_object$BioGeoBEARS_model_object@params_table["v","init"] = 0.0
BioGeoBEARS_run_object$BioGeoBEARS_model_object@params_table["v","est"] = 0.0

# No jump dispersal/founder-event speciation
# BioGeoBEARS_run_object$BioGeoBEARS_model_object@params_table["j","type"] = "free"
# BioGeoBEARS_run_object$BioGeoBEARS_model_object@params_table["j","init"] = 0.01
# BioGeoBEARS_run_object$BioGeoBEARS_model_object@params_table["j","est"] = 0.01

# Adjust linkage between parameters
BioGeoBEARS_run_object$BioGeoBEARS_model_object@params_table["ysv","type"] = "1-j"
BioGeoBEARS_run_object$BioGeoBEARS_model_object@params_table["ys","type"] = "ysv*1/1"
BioGeoBEARS_run_object$BioGeoBEARS_model_object@params_table["y","type"] = "1-j"

# Only sympatric/range-copying (y) events allowed, and with 
# exact copying (both descendants always the same size as the ancestor)
BioGeoBEARS_run_object$BioGeoBEARS_model_object@params_table["mx01y","type"] = "fixed"
BioGeoBEARS_run_object$BioGeoBEARS_model_object@params_table["mx01y","init"] = 0.9999
BioGeoBEARS_run_object$BioGeoBEARS_model_object@params_table["mx01y","est"] = 0.9999

# Check the inputs
check_BioGeoBEARS_run(BioGeoBEARS_run_object)

runslow = TRUE
resfn = "JL_BAYAREALIKE_M3_stratified_v1.Rdata"
if (runslow)
{
  res = bears_optim_run(BioGeoBEARS_run_object)
  res    
  
  save(res, file=resfn)
  resBAYAREALIKE = res
} else {
  # Loads to "res"
  load(resfn)
  resBAYAREALIKE = res
}

#######################################################
# Run BAYAREALIKE+J
#######################################################
BioGeoBEARS_run_object = define_BioGeoBEARS_run()
BioGeoBEARS_run_object$trfn = trfn
BioGeoBEARS_run_object$geogfn = geogfn
BioGeoBEARS_run_object$max_range_size = max_range_size

# Set up the stratified part
BioGeoBEARS_run_object$timesfn = "Time periods file.txt"
BioGeoBEARS_run_object$dispersal_multipliers_fn = "Dispersal multiplier matrices (harsh).txt"
#BioGeoBEARS_run_object$areas_allowed_fn = "areas_allowed.txt"
#BioGeoBEARS_run_object$distsfn = "distances_matrix.txt"
# See notes on the distances model on PhyloWiki's BioGeoBEARS updates page.

BioGeoBEARS_run_object$use_optimx = TRUE
BioGeoBEARS_run_object$num_cores_to_use=4

BioGeoBEARS_run_object$force_sparse=FALSE    # sparse=FALSE causes pathology & isn't much faster at this scale
BioGeoBEARS_run_object$speedup=TRUE          # shorcuts to speed ML search; use FALSE if worried (e.g. >3 params)
BioGeoBEARS_run_object$calc_ancprobs=TRUE    # get ancestral states from optim run

# This function loads the dispersal multiplier matrix etc. from the text files into the model object. Required for these to work!
# (It also runs some checks on these inputs for certain errors.)
BioGeoBEARS_run_object = readfiles_BioGeoBEARS_run(BioGeoBEARS_run_object)

# Divide the tree up by timeperiods/strata (uncomment this for stratified analysis)
BioGeoBEARS_run_object = section_the_tree(inputs=BioGeoBEARS_run_object, make_master_table=TRUE, plot_pieces=FALSE, cut_fossils=FALSE,fossils_older_than = 0)
# The stratified tree is described in this table:
#BioGeoBEARS_run_object$master_table

# Good default settings to get ancestral states
BioGeoBEARS_run_object$return_condlikes_table = TRUE
BioGeoBEARS_run_object$calc_TTL_loglike_from_condlikes_table = TRUE
BioGeoBEARS_run_object$calc_ancprobs = TRUE

# Set up BAYAREALIKE+J model
# Get the ML parameter values from the 2-parameter nested model
# (this will ensure that the 3-parameter model always does at least as good)
dstart = resBAYAREALIKE$outputs@params_table["d","est"]
estart = resBAYAREALIKE$outputs@params_table["e","est"]
jstart = 0.0001

# Input starting values for d, e
BioGeoBEARS_run_object$BioGeoBEARS_model_object@params_table["d","init"] = dstart
BioGeoBEARS_run_object$BioGeoBEARS_model_object@params_table["d","est"] = dstart
BioGeoBEARS_run_object$BioGeoBEARS_model_object@params_table["e","init"] = estart
BioGeoBEARS_run_object$BioGeoBEARS_model_object@params_table["e","est"] = estart

# No subset sympatry
BioGeoBEARS_run_object$BioGeoBEARS_model_object@params_table["s","type"] = "fixed"
BioGeoBEARS_run_object$BioGeoBEARS_model_object@params_table["s","init"] = 0.0
BioGeoBEARS_run_object$BioGeoBEARS_model_object@params_table["s","est"] = 0.0

# No vicariance
BioGeoBEARS_run_object$BioGeoBEARS_model_object@params_table["v","type"] = "fixed"
BioGeoBEARS_run_object$BioGeoBEARS_model_object@params_table["v","init"] = 0.0
BioGeoBEARS_run_object$BioGeoBEARS_model_object@params_table["v","est"] = 0.0

# *DO* allow jump dispersal/founder-event speciation (set the starting value close to 0)
BioGeoBEARS_run_object$BioGeoBEARS_model_object@params_table["j","type"] = "free"
BioGeoBEARS_run_object$BioGeoBEARS_model_object@params_table["j","init"] = jstart
BioGeoBEARS_run_object$BioGeoBEARS_model_object@params_table["j","est"] = jstart

# Under BAYAREALIKE+J, the max of "j" should be 1, not 3 (as is default in DEC+J) or 2 (as in DIVALIKE+J)
BioGeoBEARS_run_object$BioGeoBEARS_model_object@params_table["j","max"] = 0.99999

# Adjust linkage between parameters
BioGeoBEARS_run_object$BioGeoBEARS_model_object@params_table["ysv","type"] = "1-j"
BioGeoBEARS_run_object$BioGeoBEARS_model_object@params_table["ys","type"] = "ysv*1/1"
BioGeoBEARS_run_object$BioGeoBEARS_model_object@params_table["y","type"] = "1-j"

# Only sympatric/range-copying (y) events allowed, and with 
# exact copying (both descendants always the same size as the ancestor)
BioGeoBEARS_run_object$BioGeoBEARS_model_object@params_table["mx01y","type"] = "fixed"
BioGeoBEARS_run_object$BioGeoBEARS_model_object@params_table["mx01y","init"] = 0.9999
BioGeoBEARS_run_object$BioGeoBEARS_model_object@params_table["mx01y","est"] = 0.9999

# NOTE (NJM, 2014-04): BAYAREALIKE+J seems to crash on some computers, usually Windows 
# machines. I can't replicate this on my Mac machines, but it is almost certainly
# just some precision under-run issue, when optim/optimx tries some parameter value 
# just below zero.  The "min" and "max" options on each parameter are supposed to
# prevent this, but apparently optim/optimx sometimes go slightly beyond 
# these limits.  Anyway, if you get a crash, try raising "min" and lowering "max" 
# slightly for each parameter:
BioGeoBEARS_run_object$BioGeoBEARS_model_object@params_table["d","min"] = 0.0000001
BioGeoBEARS_run_object$BioGeoBEARS_model_object@params_table["d","max"] = 4.9999999

BioGeoBEARS_run_object$BioGeoBEARS_model_object@params_table["e","min"] = 0.0000001
BioGeoBEARS_run_object$BioGeoBEARS_model_object@params_table["e","max"] = 4.9999999

BioGeoBEARS_run_object$BioGeoBEARS_model_object@params_table["j","min"] = 0.00001
BioGeoBEARS_run_object$BioGeoBEARS_model_object@params_table["j","max"] = 0.99999

check_BioGeoBEARS_run(BioGeoBEARS_run_object)

resfn = "JL_BAYAREALIKE+J_M3_stratified_v1.Rdata"
runslow = TRUE
if (runslow)
{
  res = bears_optim_run(BioGeoBEARS_run_object)
  res    
  
  save(res, file=resfn)
  
  resBAYAREALIKEj = res
} else {
  # Loads to "res"
  load(resfn)
  resBAYAREALIKEj = res
}

pdffn = "JL_BAYAREALIKE_vs_BAYAREALIKE+J_M3_stratified_v1.pdf"
pdf(pdffn, width=12, height=24)

#######################################################
# Plot ancestral states - BAYAREALIKE
#######################################################
analysis_titletxt ="BioGeoBEARS BAYAREALIKE on JL M3_stratified"

# Setup
results_object = resBAYAREALIKE
scriptdir = np(system.file("extdata/a_scripts", package="BioGeoBEARS"))

# States
res2 = plot_BioGeoBEARS_results(results_object, analysis_titletxt, addl_params=list("j"), plotwhat="text", label.offset=0.45, tipcex=0.7, statecex=0.7, splitcex=0.6, titlecex=0.8, plotsplits=TRUE, cornercoords_loc=scriptdir, include_null_range=TRUE, tr=tr, tipranges=tipranges)
trheight = max((prt(tr, printflag=FALSE))$time_bp)
vertical_lines = (trheight - c(0, res$inputs$timeperiods))
abline(v=vertical_lines, lty="dashed")

# Pie chart
plot_BioGeoBEARS_results(results_object, analysis_titletxt, addl_params=list("j"), plotwhat="pie", label.offset=0.45, tipcex=0.7, statecex=0.45, splitcex=0.45, titlecex=0.8, plotsplits=TRUE, cornercoords_loc=scriptdir, include_null_range=TRUE, tr=tr, tipranges=tipranges)
trheight = max((prt(tr, printflag=FALSE))$time_bp)
vertical_lines = (trheight - c(0, res$inputs$timeperiods))
abline(v=vertical_lines, lty="dashed")

#######################################################
# Plot ancestral states - BAYAREALIKE+J
#######################################################
analysis_titletxt ="BioGeoBEARS BAYAREALIKE+J on JL M3_stratified"

# Setup
results_object = resBAYAREALIKEj
scriptdir = np(system.file("extdata/a_scripts", package="BioGeoBEARS"))

# States
res1 = plot_BioGeoBEARS_results(results_object, analysis_titletxt, addl_params=list("j"), plotwhat="text", label.offset=0.45, tipcex=0.7, statecex=0.7, splitcex=0.6, titlecex=0.8, plotsplits=TRUE, cornercoords_loc=scriptdir, include_null_range=TRUE, tr=tr, tipranges=tipranges)
trheight = max((prt(tr, printflag=FALSE))$time_bp)
vertical_lines = (trheight - c(0, res$inputs$timeperiods))
abline(v=vertical_lines, lty="dashed")

# Pie chart
plot_BioGeoBEARS_results(results_object, analysis_titletxt, addl_params=list("j"), plotwhat="pie", label.offset=0.45, tipcex=0.7, statecex=0.45, splitcex=0.45, titlecex=0.8, plotsplits=FALSE, cornercoords_loc=scriptdir, include_null_range=TRUE, tr=tr, tipranges=tipranges)
trheight = max((prt(tr, printflag=FALSE))$time_bp)
vertical_lines = (trheight - c(0, res$inputs$timeperiods))
abline(v=vertical_lines, lty="dashed")

dev.off()
cmdstr = paste("open ", pdffn, sep="")
system(cmdstr)

#########################################################################
#########################################################################
#########################################################################
#########################################################################
# 
# CALCULATE SUMMARY STATISTICS TO COMPARE
# DEC, DEC+J, DIVALIKE, DIVALIKE+J, BAYAREALIKE, BAYAREALIKE+J
# 
#########################################################################
#########################################################################
#########################################################################
#########################################################################

#########################################################################
#########################################################################
# REQUIRED READING:
#
# Practical advice / notes / basic principles on statistical model 
#    comparison in general, and in BioGeoBEARS:
# http://phylo.wikidot.com/advice-on-statistical-model-comparison-in-biogeobears
#########################################################################
#########################################################################

# Set up empty tables to hold the statistical results
restable = NULL
teststable = NULL

#######################################################
# Statistics -- DEC vs. DEC+J
#######################################################
# We have to extract the log-likelihood differently, depending on the 
# version of optim/optimx
LnL_2 = get_LnL_from_BioGeoBEARS_results_object(resDEC)
LnL_1 = get_LnL_from_BioGeoBEARS_results_object(resDECj)

numparams1 = 3
numparams2 = 2
stats = AICstats_2models(LnL_1, LnL_2, numparams1, numparams2)
stats

# DEC, null model for Likelihood Ratio Test (LRT)
res2 = extract_params_from_BioGeoBEARS_results_object(results_object=resDEC, returnwhat="table", addl_params=c("j"), paramsstr_digits=4)
# DEC+J, alternative model for Likelihood Ratio Test (LRT)
res1 = extract_params_from_BioGeoBEARS_results_object(results_object=resDECj, returnwhat="table", addl_params=c("j"), paramsstr_digits=4)

# The null hypothesis for a Likelihood Ratio Test (LRT) is that two models
# confer the same likelihood on the data. See: Brian O'Meara's webpage:
# http://www.brianomeara.info/tutorials/aic
# ...for an intro to LRT, AIC, and AICc

rbind(res2, res1)
tmp_tests = conditional_format_table(stats)

restable = rbind(restable, res2, res1)
teststable = rbind(teststable, tmp_tests)

#######################################################
# Statistics -- DIVALIKE vs. DIVALIKE+J
#######################################################
# We have to extract the log-likelihood differently, depending on the 
# version of optim/optimx
LnL_2 = get_LnL_from_BioGeoBEARS_results_object(resDIVALIKE)
LnL_1 = get_LnL_from_BioGeoBEARS_results_object(resDIVALIKEj)

numparams1 = 3
numparams2 = 2
stats = AICstats_2models(LnL_1, LnL_2, numparams1, numparams2)
stats

# DIVALIKE, null model for Likelihood Ratio Test (LRT)
res2 = extract_params_from_BioGeoBEARS_results_object(results_object=resDIVALIKE, returnwhat="table", addl_params=c("j"), paramsstr_digits=4)
# DIVALIKE+J, alternative model for Likelihood Ratio Test (LRT)
res1 = extract_params_from_BioGeoBEARS_results_object(results_object=resDIVALIKEj, returnwhat="table", addl_params=c("j"), paramsstr_digits=4)

rbind(res2, res1)
conditional_format_table(stats)

tmp_tests = conditional_format_table(stats)

restable = rbind(restable, res2, res1)
teststable = rbind(teststable, tmp_tests)

#######################################################
# Statistics -- BAYAREALIKE vs. BAYAREALIKE+J
#######################################################
# We have to extract the log-likelihood differently, depending on the 
# version of optim/optimx
LnL_2 = get_LnL_from_BioGeoBEARS_results_object(resBAYAREALIKE)
LnL_1 = get_LnL_from_BioGeoBEARS_results_object(resBAYAREALIKEj)

numparams1 = 3
numparams2 = 2
stats = AICstats_2models(LnL_1, LnL_2, numparams1, numparams2)
stats

# BAYAREALIKE, null model for Likelihood Ratio Test (LRT)
res2 = extract_params_from_BioGeoBEARS_results_object(results_object=resBAYAREALIKE, returnwhat="table", addl_params=c("j"), paramsstr_digits=4)
# BAYAREALIKE+J, alternative model for Likelihood Ratio Test (LRT)
res1 = extract_params_from_BioGeoBEARS_results_object(results_object=resBAYAREALIKEj, returnwhat="table", addl_params=c("j"), paramsstr_digits=4)

rbind(res2, res1)
conditional_format_table(stats)

tmp_tests = conditional_format_table(stats)

restable = rbind(restable, res2, res1)
teststable = rbind(teststable, tmp_tests)

#########################################################################
# RESULTS: DEC, DEC+J, DIVALIKE, DIVALIKE+J, BAYAREALIKE, BAYAREALIKE+J
#########################################################################
teststable$alt = c("DEC+J", "DIVALIKE+J", "BAYAREALIKE+J")
teststable$null = c("DEC", "DIVALIKE", "BAYAREALIKE")
row.names(restable) = c("DEC", "DEC+J", "DIVALIKE", "DIVALIKE+J", "BAYAREALIKE", "BAYAREALIKE+J")

# Look at the results!!
restable
teststable

#######################################################
# Save the results tables for later -- check for e.g.
# convergence issues
#######################################################

# Loads to "restable"
save(restable, file="restable_v1.Rdata")
load(file="restable_v1.Rdata")

# Loads to "teststable"
save(teststable, file="teststable_v1.Rdata")
load(file="teststable_v1.Rdata")
